# Supplementary material for: The Integrative Taxonomy and Mitochondrial Genome Evolution of Freshwater Planarians (Platyhelminthes: Tricladida): The Discovery of a New Clade in Southern China
Source: Genes (Basel). 2025 Jun 13;16(6):704. doi: 10.3390/genes16060704 (PMC12192195; doi:10.3390/genes16060704)
Supplement: Supplementary file 1 [file genes-16-00704-s001.zip]

Archive with 5 entries (5 files):
- Supplementary-Figure S1.pdf
- Supplementary-Figure S2.pdf
- Supplementary_Table_S1.pdf
- Supplementary_Table_S2.pdf
- Supplementary_Table_S3.pdf
